# Supplementary material for: Arginine Methylation of hnRNPK Inhibits the DDX3-hnRNPK Interaction to Play an Anti-Apoptosis Role in Osteosarcoma Cells
Source: Int J Mol Sci. 2021 Sep 9;22(18):9764. doi: 10.3390/ijms22189764 (PMC8469703; doi:10.3390/ijms22189764)
Supplement: Supplementary file 1 [file ijms-22-09764-s001.zip]

Archive with 1 entries (1 files):
- ijms-1348555-supplementary.pdf
